# Supplementary material for: Differential Effects of 17,18-EEQ and 19,20-EDP Combined with Soluble Epoxide Hydrolase Inhibitor t-TUCB on Diet-Induced Obesity in Mice
Source: Int J Mol Sci. 2021 Jul 31;22(15):8267. doi: 10.3390/ijms22158267 (PMC8347952; doi:10.3390/ijms22158267)
Supplement: Supplementary file 1 [file ijms-22-08267-s001.zip]

Archive with 1 entries (1 files):
- ijms-1322466-supplementary.pdf
